# Supplementary material for: Co-Delivery of 8-Hydroxyquinoline Glycoconjugates and Doxorubicin by Supramolecular Hydrogel Based on α-Cyclodextrin and pH-Responsive Micelles for Enhanced Tumor Treatment
Source: Pharmaceutics. 2022 Nov 17;14(11):2490. doi: 10.3390/pharmaceutics14112490 (PMC9697330; doi:10.3390/pharmaceutics14112490)
Supplement: Supplementary file 1 [file pharmaceutics-14-02490-s001.zip]

Archive with 1 entries (1 files):
- pharmaceutics-2005292-supplementary.pdf
